# Supplementary material for: Electronic Effects in a Green Protocol for (Hetero)Aryl-S Coupling
Source: Molecules. 2024 Apr 10;29(8):1714. doi: 10.3390/molecules29081714 (PMC11051792; doi:10.3390/molecules29081714)
Supplement: Supplementary file 1 [file molecules-29-01714-s001.zip]

Archive with 1 entries (1 files):
- molecules-2914641-supplementary.pdf
